# Supplementary material for: Lactobacillus delbrueckii subsp. bulgaricus Alleviates Acute Injury in Hypoxic Mice
Source: Nutrients. 2024 May 13;16(10):1465. doi: 10.3390/nu16101465 (PMC11124140; doi:10.3390/nu16101465)
Supplement: Supplementary file 1 [file nutrients-16-01465-s001.zip]

Archive with 1 entries (1 files):
- nutrients-2987312-supplementary.pdf
